# Supplementary material for: Response of a Benthic Sargassum Population to Increased Temperatures: Decline in Non-Photochemical Quenching of Chlorophyll a Fluorescence (NPQ) Precedes That of Maximum Quantum Yield of PSII
Source: Plants (Basel). 2025 Mar 1;14(5):759. doi: 10.3390/plants14050759 (PMC11901439; doi:10.3390/plants14050759)
Supplement: Supplementary file 1 [file plants-14-00759-s001.zip]

Archive with 6 entries (6 files):
- PLANTS Supplementary Material, Figure S1.pdf
- PLANTS Supplementary Material, Figure S2.pdf
- PLANTS Supplementary Material, Figure S3.pdf
- PLANTS Supplementary Material, Table S1.pdf
- PLANTS Supplementary Material, Table S2.pdf
- PLANTS Supplementary Material, Table S3.pdf
